# Supplementary material for: Graphene with Ni-Grid as Semitransparent Electrode for Bulk Heterojunction Solar Cells (BHJ-SCs)
Source: Polymers (Basel). 2022 Mar 5;14(5):1046. doi: 10.3390/polym14051046 (PMC8915009; doi:10.3390/polym14051046)
Supplement: Supplementary file 1 [file polymers-14-01046-s001.zip]

Archive with 1 entries (1 files):
- polymers-1557755-supplementary.pdf
